# Supplementary material for: Spatially resolved transcriptomics revealed local invasion-related genes in colorectal cancer
Source: Front Oncol. 2023 Feb 1;13:1089090. doi: 10.3389/fonc.2023.1089090 (PMC9928961; doi:10.3389/fonc.2023.1089090)
Supplement: Supplementary file 2 [file Table_1.xlsx]

## Sheet: Sheet1
Supplementary Table 1. Clinical information of the four CRC patients
Sample name	Age	Gender	Race	Primary Tumor，T	Regional Lymph Nodes，N	Distant Metastasis，M	Degree of tumor differentiation
S927	50	Female	Yellow	T3	N2a	M1c	Middle
S115	68	Male	Yellow	T3	N1	M0	Middle
S114	55	Female	Yellow	T1	N0	M0	Middle
S112	56	Female	Yellow	T3	N2b	M0	Middle-Low
